# Supplementary material for: De Novo Transcriptome Analysis of Oncomelania hupensis after Molluscicide Treatment by Next-Generation Sequencing: Implications for Biology and Future Snail Interventions
Source: PLoS One. 2015 Mar 16;10(3):e0118673. doi: 10.1371/journal.pone.0118673 (PMC4361594; doi:10.1371/journal.pone.0118673)
Supplement: S4 Table — (XLSX) [file pone.0118673.s006.xlsx]

## Sheet: Sheet1
Table S4. Unigenes differentially expressed between the H2O-treated and WPN-treated groups based on the RPKM value analysis
Gene Id	RPKM(sample_1)	RPKM(sample_3)	Fold_Change(sample_1_to_sample_3)	P_value(sample_1_to_sample_3)	Q_value(sample_1_to_sample_3)	Significant(sample_1_to_sample_3)
Unigene_100305	3.52755	0.0899172	-5.29393	2.34198e-06	0.00926026	yes
Unigene_100943	22.8941	1.53097	-3.90245	1.22607e-05	0.0306115	yes
Unigene_101533	6.48523	0.429669	-3.91586	1.01747e-05	0.0267623	yes
Unigene_102771	14.5121	0.736782	-4.29987	2.36013e-05	0.0488973	yes
Unigene_103726	7.84993	0.230986	-5.0868	5.1746e-08	0.00044091	yes
Unigene_103732	3.35873	0.141602	-4.568	7.32045e-06	0.0209091	yes
Unigene_104767	2.12207	0.108295	-4.29243	1.90983e-05	0.0424347	yes
Unigene_105335	11.1773	0.583466	-4.25977	3.68746e-06	0.0128206	yes
Unigene_105997	5.739	0.223595	-4.68184	1.84171e-05	0.0415736	yes
Unigene_107535	14.1762	0.951561	-3.89703	1.95768e-05	0.0429124	yes
Unigene_107686	9.37914	0.359507	-4.70536	1.03553e-06	0.00501168	yes
Unigene_107930	3.71362	0.159644	-4.53989	1.19693e-05	0.0303581	yes
Unigene_110070	1.79688	0.058235	-4.94746	2.6144e-06	0.00994731	yes
Unigene_112256	14.1337	0.458784	-4.94518	7.46865e-06	0.0210152	yes
Unigene_113245	2.40558	0.0920339	-4.70808	7.12611e-06	0.0207287	yes
Unigene_114782	47.8485	1.22441	-5.28831	6.41873e-08	0.000524745	yes
Unigene_114783	82.1993	5.959	-3.78599	1.22597e-05	0.0306115	yes
Unigene_116587	2.03823	0.0195875	-6.70124	1.24437e-06	0.00574659	yes
Unigene_116732	3.65763	0.127421	-4.84323	6.77936e-06	0.0201043	yes
Unigene_116889	2.57066	0.123236	-4.38265	1.22959e-05	0.0306115	yes
Unigene_116890	5.97924	0.259428	-4.52656	3.23058e-06	0.0117029	yes
Unigene_117668	5.70504	0.220588	-4.69282	2.50791e-06	0.00974913	yes
Unigene_117732	33.4158	2.48587	-3.74871	4.90578e-06	0.0156201	yes
Unigene_120697	26.3853	2.10087	-3.65067	5.29669e-06	0.0166027	yes
Unigene_121446	48.6889	1.76976	-4.78197	1.34307e-08	0.000162502	yes
Unigene_122773	9.07521	0.359613	-4.65741	4.13114e-06	0.013664	yes
Unigene_122831	8.76966	0.445807	-4.29803	3.92243e-06	0.0134064	yes
Unigene_128440	10.3549	0.371074	-4.80246	5.25442e-06	0.016556	yes
Unigene_129439	7.42308	0.291289	-4.6715	8.35207e-07	0.00427983	yes
Unigene_130063	2.80717	0.10088	-4.79841	3.34984e-06	0.0119208	yes
Unigene_131614	811.075	58.0923	-3.80342	1.5307e-05	0.0359268	yes
Unigene_136442	12.7373	0.838258	-3.92552	2.71401e-06	0.010198	yes
Unigene_136944	3.54611	0.153146	-4.53326	1.91512e-05	0.0424347	yes
Unigene_137076	0.750474	17.965	4.58124	4.01462e-06	0.0134928	yes
Unigene_137077	0.684446	16.9909	4.63368	4.24024e-06	0.0137914	yes
Unigene_138572	4.9674	0.158803	-4.96718	1.63185e-06	0.00720596	yes
Unigene_138587	5.67845	0.290228	-4.29024	6.18327e-06	0.0188923	yes
Unigene_139471	2.60857	0.0222589	-6.87273	7.45139e-06	0.0210152	yes
Unigene_139472	3.77831	0.129524	-4.86645	6.0674e-06	0.0186324	yes
Unigene_140888	1.77472	0.0657385	-4.75471	1.34434e-05	0.0325312	yes
Unigene_142285	8.21018	0.486942	-4.07559	5.07858e-06	0.0160857	yes
Unigene_144096	14.4532	0.829402	-4.12317	2.56001e-06	0.00980203	yes
Unigene_145139	3.5979	0.194469	-4.20954	1.04722e-05	0.0274257	yes
Unigene_148159	3.35589	0.150022	-4.48345	1.38766e-05	0.0331813	yes
Unigene_148948	4.40546	0.213938	-4.36402	1.96486e-05	0.0429124	yes
Unigene_149281	3.03181	0.147135	-4.36497	1.96211e-05	0.0429124	yes
Unigene_149767	6.45294	0.212173	-4.92664	2.46526e-07	0.00162109	yes
Unigene_150937	3.10148	0.166775	-4.21699	4.87707e-06	0.0156109	yes
Unigene_151533	5.8922	0.242027	-4.60557	1.81374e-06	0.00762689	yes
Unigene_152226	3.23982	0.104372	-4.9561	1.83871e-05	0.0415736	yes
Unigene_152612	1.79526	0.0674445	-4.73435	2.51397e-06	0.00974913	yes
Unigene_153742	11.0533	0.737442	-3.9058	3.56637e-06	0.0126172	yes
Unigene_154016	4.5708	0.194657	-4.55344	1.74041e-06	0.00748336	yes
Unigene_154798	7.61834	0.485275	-3.9726	1.18342e-05	0.0303359	yes
Unigene_155222	13.0291	0.834951	-3.9639	1.14464e-06	0.00540991	yes
Unigene_156482	5.05574	0.214786	-4.55695	6.94221e-07	0.00364503	yes
Unigene_157475	10.5533	0.34809	-4.92209	1.74415e-06	0.00748336	yes
Unigene_159432	3.34012	0.182155	-4.19667	1.89478e-05	0.0424347	yes
Unigene_160735	7.43352	0.470041	-3.98319	3.98678e-06	0.0134928	yes
Unigene_161489	3.0769	0.18363	-4.0666	8.76159e-06	0.0235672	yes
Unigene_162175	5.63043	0.300273	-4.2289	1.61037e-05	0.0368197	yes
Unigene_162401	5.61909	0.361872	-3.95679	2.90166e-06	0.0108358	yes
Unigene_162430	4.60027	0.225968	-4.34753	2.643e-06	0.0099933	yes
Unigene_162710	7.21434	0.477648	-3.91685	4.09823e-06	0.013664	yes
Unigene_162829	3351.18	183.851	-4.18806	1.89559e-08	0.000208503	yes
Unigene_162835	4369.8	83.77	-5.70499	2.1186e-08	0.00022098	yes
Unigene_162844	34.4643	0.209916	-7.35914	7.96765e-08	0.000610146	yes
Unigene_190270	15.4699	0.901505	-4.10098	9.37259e-06	0.0249784	yes
Unigene_193476	3305.1	47.3727	-6.1245	4.70064e-08	0.000406247	yes
Unigene_199523	14.9219	0.473872	-4.97679	1.61286e-05	0.0368197	yes
Unigene_205208	8.00187	0.40152	-4.31679	7.02371e-06	0.0206267	yes
Unigene_217217	8.93931	0.652027	-3.77716	2.27434e-05	0.0476089	yes
Unigene_22240	230.843	6.28778	-5.19822	6.58137e-07	0.00353046	yes
Unigene_222423	422.617	5011.11	3.56771	3.79983e-06	0.0130612	yes
Unigene_224836	9.56009	0.448742	-4.41307	4.46933e-07	0.00254918	yes
Unigene_228726	429.502	5.43048	-6.30544	1.82564e-08	0.000204527	yes
Unigene_228889	5.41286	0.155283	-5.12342	1.31764e-06	0.00603884	yes
Unigene_230701	13.3244	0.848668	-3.97272	2.18187e-05	0.0466416	yes
Unigene_232879	26.893	1.59469	-4.07588	6.85561e-06	0.0202313	yes
Unigene_235067	43.0884	2.4819	-4.11778	2.10472e-06	0.00865525	yes
Unigene_235449	293.442	18.2329	-4.00846	3.97686e-07	0.00231333	yes
Unigene_238983	0.144661	3.73649	4.69094	1.53475e-05	0.0359268	yes
Unigene_24059	402.778	13.7146	-4.8762	1.13146e-07	0.000845054	yes
Unigene_242782	8.91859	0.407911	-4.45049	4.48478e-06	0.0145088	yes
Unigene_244055	6.11696	280.839	5.52078	8.76514e-06	0.0235672	yes
Unigene_245069	19.483	1.01112	-4.26819	1.66046e-06	0.00724172	yes
Unigene_245579	27.2302	1.10146	-4.62772	1.12017e-06	0.00533594	yes
Unigene_245880	38.9285	2.26814	-4.10124	9.63202e-07	0.00469923	yes
Unigene_246399	7.4805	0.454082	-4.04211	2.21793e-05	0.0469803	yes
Unigene_247612	6.41355	0.276117	-4.53777	7.59344e-06	0.0212675	yes
Unigene_248092	6.69513	94.1373	3.81358	2.22878e-05	0.0469803	yes
Unigene_248112	0.256443	14.5357	5.82482	1.59535e-06	0.00709656	yes
Unigene_248572	2.16066	0.0836472	-4.69101	5.75199e-06	0.0177539	yes
Unigene_248581	18.9164	1.11454	-4.08512	1.48239e-05	0.0351684	yes
Unigene_248906	2.86504	0.128225	-4.4818	2.42719e-05	0.0496069	yes
Unigene_249222	8.16043	0.299208	-4.76942	3.34616e-06	0.0119208	yes
Unigene_249780	19.2086	1.06549	-4.17216	1.53811e-05	0.0359268	yes
Unigene_251475	1094.49	13233.3	3.59584	1.3266e-05	0.0323607	yes
Unigene_253045	119.312	11.2626	-3.40513	1.61059e-05	0.0368197	yes
Unigene_253771	7.35199	0.415379	-4.14563	2.00161e-05	0.0435578	yes
Unigene_254102	4.28358	0.175993	-4.60523	2.03379e-05	0.0438393	yes
Unigene_254457	6.10784	98.8624	4.01669	2.26054e-05	0.0474844	yes
Unigene_256472	12.8556	0.492999	-4.70467	2.19613e-05	0.0467811	yes
Unigene_257125	0.255563	10.6629	5.38278	7.32242e-08	0.000578982	yes
Unigene_257398	7.41674	107.859	3.86221	5.57965e-06	0.0173103	yes
Unigene_260039	13.2335	0.814844	-4.02153	7.36178e-06	0.0209091	yes
Unigene_260402	21.759	0.704787	-4.94829	7.19548e-06	0.0207287	yes
Unigene_261320	44.5336	3.40558	-3.70892	3.5938e-06	0.0126403	yes
Unigene_263589	26.0359	1.93476	-3.75028	1.17594e-05	0.0302724	yes
Unigene_268394	4.24485	0.067807	-5.96814	1.85489e-05	0.0417154	yes
Unigene_269108	7.76538	0.363122	-4.41853	7.17229e-06	0.0207287	yes
Unigene_275272	30.2646	2.1079	-3.84375	1.24437e-05	0.0308526	yes
Unigene_277575	16.8391	1.29693	-3.69864	2.22705e-05	0.0469803	yes
Unigene_278192	9.87486	0.628273	-3.9743	3.00681e-06	0.0110244	yes
Unigene_279850	37.6872	2.48418	-3.92324	3.28253e-06	0.0118203	yes
Unigene_284235	21.1639	1.26803	-4.06094	8.75747e-07	0.00437849	yes
Unigene_289981	8.51862	0.372519	-4.51523	6.26913e-06	0.0190584	yes
Unigene_291298	0.320736	11.8115	5.20266	7.47416e-08	0.000579694	yes
Unigene_291303	0.0510693	4.79199	6.55203	2.3387e-07	0.00155476	yes
Unigene_291312	13.8301	712.407	5.68681	4.29501e-09	6.49584e-05	yes
Unigene_293220	0.527633	22.0011	5.3819	7.86513e-07	0.00406679	yes
Unigene_297877	12.1996	204.93	4.07023	2.32671e-05	0.0483704	yes
Unigene_305810	1.16171	37.4565	5.01089	5.17312e-09	7.45134e-05	yes
Unigene_308675	3.7916	43.109	3.50711	8.92304e-06	0.0238856	yes
Unigene_310349	0.426625	6.94324	4.02457	2.00987e-05	0.0435808	yes
Unigene_317646	7.04453	0.505065	-3.80196	2.03628e-05	0.0438393	yes
Unigene_351391	1.99486	1811.5	9.82668	3.83105e-11	1.00768e-06	yes
Unigene_351417	0.0148698	13.5161	9.82807	2.1998e-08	0.00022556	yes
Unigene_351429	0.0410208	614.047	13.8697	1.55431e-15	1.34329e-10	yes
Unigene_351431	0.0503198	66.8658	10.3759	3.24941e-09	5.12414e-05	yes
Unigene_351626	0.0159949	51.6897	11.6581	2.42344e-11	6.66408e-07	yes
Unigene_351640	0.049663	15.2504	8.26246	3.14561e-06	0.0114638	yes
Unigene_356238	0.111723	114.622	10.0027	1.24867e-08	0.000157376	yes
Unigene_356709	0.0581143	54.1114	9.86282	1.9831e-08	0.000210476	yes
Unigene_356987	0.0244972	7.00946	8.16055	4.17768e-06	0.013664	yes
Unigene_357774	0.0310689	78.6724	11.3062	9.81446e-11	2.37497e-06	yes
Unigene_357895	0.0113092	81.3398	12.8122	1.90292e-13	1.04655e-08	yes
Unigene_358591	0.587287	330.925	9.13822	2.61571e-07	0.00168342	yes
Unigene_359538	0.101903	64.1651	9.29845	1.33149e-07	0.000982324	yes
Unigene_359615	0.0284781	14.924	9.03357	3.01981e-07	0.00186417	yes
Unigene_359950	0.0161403	28.1764	10.7696	7.58423e-10	1.43381e-05	yes
Unigene_360578	0.159822	5.10428	4.99716	2.10718e-07	0.00143233	yes
Unigene_360710	0.0466208	26.6809	9.16062	2.03006e-07	0.00139559	yes
Unigene_375806	0.00646635	2.35893	8.51096	1.49037e-06	0.00672854	yes
Unigene_378052	0.0312145	9.03466	8.17711	3.99424e-06	0.0134928	yes
Unigene_378066	0.0443688	8.296	7.54673	2.28853e-05	0.0477407	yes
Unigene_379104	0.018675	9.7878	9.03373	3.00742e-07	0.00186417	yes
Unigene_380751	0.0225098	242.832	13.3971	1.39888e-14	9.40306e-10	yes
Unigene_381460	0.00967444	3.38213	8.44954	1.79089e-06	0.00762689	yes
Unigene_38182	122.464	6.78228	-4.17444	1.20047e-06	0.0056298	yes
Unigene_38366	49.9352	0.106753	-8.86964	6.9892e-07	0.00364503	yes
Unigene_390381	0.0105271	17.3023	10.6826	1.04605e-09	1.86167e-05	yes
Unigene_394343	208.697	7419.43	5.15183	6.80053e-09	9.14242e-05	yes
Unigene_396974	0.0164798	3.95344	7.90627	8.53099e-06	0.0232753	yes
Unigene_397687	0.0145371	3.2248	7.79333	1.1639e-05	0.0300906	yes
Unigene_397860	12.3787	540.464	5.44826	1.76169e-07	0.00123926	yes
Unigene_398108	0.0434993	10.4476	7.90796	8.57964e-06	0.0232753	yes
Unigene_398279	0.0430773	41.3107	9.90537	1.70346e-08	0.000194441	yes
Unigene_398309	0.00739849	1.62188	7.77622	1.21645e-05	0.0306115	yes
Unigene_398659	0.0143569	4.72756	8.36321	2.31356e-06	0.00920806	yes
Unigene_400527	15.9624	1.17582	-3.76295	1.34045e-05	0.0325312	yes
Unigene_400595	0.0246144	6.67636	8.08342	6.13504e-08	0.000510351	yes
Unigene_400767	3587.12	42003	3.54959	4.14878e-06	0.013664	yes
Unigene_400903	0.0223246	47.9343	11.0682	5.26246e-14	3.18361e-09	yes
Unigene_401256	0.0563919	52.578	9.86476	1.9687e-08	0.000210476	yes
Unigene_401637	3.7948	374.257	6.62386	1.34798e-10	3.0203e-06	yes
Unigene_403142	0.0083154	1.53323	7.52657	2.38122e-05	0.0489986	yes
Unigene_403257	60.3324	4.20625	-3.84233	9.95128e-06	0.026289	yes
Unigene_403393	0.00681545	2.19048	8.32822	2.55586e-06	0.00980203	yes
Unigene_403942	0.00970617	4.45673	8.84287	5.44397e-07	0.00302844	yes
Unigene_404538	147.231	3.00536	-5.6144	2.57398e-08	0.000251156	yes
Unigene_404616	40.299	2.99349	-3.75084	1.27513e-05	0.0313581	yes
Unigene_405450	0.0374387	167.196	12.1247	0	0	yes
Unigene_405464	2124.52	121.037	-4.13362	2.69794e-08	0.000259073	yes
Unigene_406932	0.0983699	281.855	11.4844	0	0	yes
Unigene_408660	0.0226053	27.7921	10.2638	4.81154e-09	7.09955e-05	yes
Unigene_409457	0.0633948	6.58098	6.69779	9.5042e-06	0.0252181	yes
Unigene_411220	0.0144635	3.21781	7.79752	1.86674e-07	0.00129806	yes
Unigene_414527	0.34635	15.3906	5.47368	1.42296e-06	0.00647249	yes
Unigene_416326	0.0743116	119.748	10.6541	8.88178e-16	8.9553e-11	yes
Unigene_417332	0.023277	9.64089	8.69412	8.63614e-07	0.00435381	yes
Unigene_422255	11.598	0.627232	-4.20873	1.36912e-05	0.0329988	yes
Unigene_422636	0.00616551	1.71671	8.12121	4.64281e-06	0.0149401	yes
Unigene_424551	0.061761	8.52507	7.10887	5.14262e-11	1.2963e-06	yes
Unigene_424567	2.64935	6515.71	11.2641	1.3367e-10	3.0203e-06	yes
Unigene_425444	0.152056	30.1074	7.62937	3.67703e-07	0.00218086	yes
Unigene_425617	0.125111	16.5868	7.05068	2.10929e-10	4.55733e-06	yes
Unigene_429560	0.00773286	4.34469	9.13404	7.21688e-10	1.40838e-05	yes
Unigene_433680	0.369463	13.9875	5.24257	3.9112e-07	0.00229723	yes
Unigene_442484	0.604663	18.1939	4.91118	1.91399e-05	0.0424347	yes
Unigene_444775	1.16886	36.5407	4.96633	5.67617e-07	0.00312172	yes
Unigene_447984	8.3677	256.5	4.93798	2.85913e-07	0.00180174	yes
Unigene_449271	62.2662	3.83848	-4.01984	6.59445e-07	0.00353046	yes
Unigene_45024	17.9308	0.30188	-5.89232	5.40471e-06	0.016854	yes
Unigene_452148	0.328292	20.3546	5.95423	1.55645e-05	0.0362153	yes
Unigene_452228	91.1648	5.80193	-3.97387	4.50872e-07	0.00254918	yes
Unigene_457287	0.0152008	100.221	12.6867	3.2907e-13	1.53136e-08	yes
Unigene_460534	0.0573634	20.8258	8.50402	1.55145e-06	0.00695239	yes
Unigene_461503	1.53568	28.4515	4.21156	1.07986e-06	0.00518476	yes
Unigene_470998	0.755782	26.2969	5.12078	1.50745e-05	0.0356233	yes
Unigene_472694	99.1496	5.83274	-4.08736	5.45651e-07	0.00302844	yes
Unigene_473113	29.7375	700.034	4.55707	2.52187e-07	0.00164048	yes
Sample 1 and sample 3 represents H2O-treated group and WPN-treated group, respectively.
Significant means the statistical difference based on Q_value ( Q < 0.05)
