# Supplementary material for: De Novo Transcriptome Analysis of Oncomelania hupensis after Molluscicide Treatment by Next-Generation Sequencing: Implications for Biology and Future Snail Interventions
Source: PLoS One. 2015 Mar 16;10(3):e0118673. doi: 10.1371/journal.pone.0118673 (PMC4361594; doi:10.1371/journal.pone.0118673)
Supplement: S5 Table — (XLSX) [file pone.0118673.s007.xlsx]

## Sheet: Sheet1
Table S5. Unigenes differentially expressed between the LDS-treated and WPN-treated groups based on the RPKM value analysis
Gene Id	RPKM(sample_2)	RPKM(sample_3)	Fold_Change(sample_2_to_sample_3)	P_value(sample_2_to_sample_3)	Q_value(sample_2_to_sample_3)	Significant(sample_2_to_sample_3)
Unigene_162835	11023.9	83.77	-7.03998	3.57114e-12	1.35026e-07	yes
Unigene_193476	8396.73	47.3727	-7.46963	2.08531e-11	6.03146e-07	yes
Unigene_212964	11.3053	0.217196	-5.70185	3.64292e-06	0.012739	yes
Unigene_221788	13.0888	0.236429	-5.79078	4.63433e-08	0.000406247	yes
Unigene_22240	336.009	6.28778	-5.7398	3.61106e-08	0.000336087	yes
Unigene_223788	66.4332	0.110042	-9.2377	2.28058e-07	0.00153297	yes
Unigene_237506	3.05492	0.103252	-4.88689	2.13174e-06	0.00865525	yes
Unigene_24059	1354.33	13.7146	-6.62572	2.79998e-13	1.41158e-08	yes
Unigene_246793	12.9635	0.189613	-6.09525	2.88808e-09	4.72214e-05	yes
Unigene_257125	0.253969	10.6629	5.3918	7.21367e-08	0.000578982	yes
Unigene_260402	23.676	0.704787	-5.07009	4.17849e-06	0.013664	yes
Unigene_262187	7.84151	0.186476	-5.39407	3.30335e-09	5.12414e-05	yes
Unigene_262189	10.3343	0.737866	-3.80794	8.44338e-06	0.023218	yes
Unigene_293941	8.82319	0.238992	-5.20626	2.79094e-07	0.00177729	yes
Unigene_351404	0.219474	125.772	9.16255	7.36927e-08	0.000578982	yes
Unigene_351429	0.0493144	614.047	13.6041	4.44089e-16	5.37318e-11	yes
Unigene_351626	0.0189075	51.6897	11.4167	1.25235e-11	3.98753e-07	yes
Unigene_357809	0.309964	252.934	9.67244	1.24453e-08	0.000157376	yes
Unigene_357863	0.237789	39.431	7.3735	1.92195e-05	0.0424347	yes
Unigene_357976	0.0396494	99.6433	11.2953	2.09368e-11	6.03146e-07	yes
Unigene_359134	0.0582925	2.72431	5.54644	9.44506e-07	0.00464548	yes
Unigene_360166	0.043225	30.3316	9.45474	2.56205e-08	0.000251156	yes
Unigene_360814	0.0213425	5.79965	8.08609	2.30265e-06	0.00920806	yes
Unigene_376808	0.0155096	7.41808	8.90174	1.70538e-07	0.00121376	yes
Unigene_378163	0.0074289	1.59383	7.74513	6.33908e-06	0.0191746	yes
Unigene_380751	0.026725	242.832	13.1495	5.10703e-15	3.86197e-10	yes
Unigene_38366	50.4916	0.106753	-8.88563	6.74692e-07	0.0035804	yes
Unigene_391769	0.0930657	60.1483	9.33606	3.92812e-08	0.000360058	yes
Unigene_396116	0.00994174	2.10529	7.7263	6.69972e-06	0.019966	yes
Unigene_398279	0.0518591	41.3107	9.6377	1.33556e-08	0.000162502	yes
Unigene_402175	0.0367931	10.7693	8.19328	1.66389e-06	0.00724172	yes
Unigene_405450	0.0236234	167.196	12.789	0	0	yes
Unigene_416330	0.0336534	111.698	11.6966	3.79496e-12	1.35048e-07	yes
Unigene_424527	2.2601	25.227	3.48051	8.37987e-06	0.0231486	yes
Unigene_424567	5.04541	6515.71	10.3347	1.04629e-09	1.86167e-05	yes
Unigene_425444	0.56175	30.1074	5.74404	3.67639e-07	0.00218086	yes
Unigene_425617	0.0423083	16.5868	8.61488	1.55623e-09	2.6899e-05	yes
Unigene_428173	0.00914238	2.34086	8.00026	2.97808e-06	0.0109856	yes
Unigene_437204	0.00853619	5.6233	9.36361	3.50773e-08	0.000331572	yes
Unigene_446632	0.0160447	52.6475	11.6801	4.06541e-12	1.36635e-07	yes
Unigene_457288	0.01798	232.177	13.6565	4.44089e-16	5.37318e-11	yes
Unigene_500564	0.0159789	3.86822	7.91936	3.79959e-06	0.0130612	yes
Unigene_510783	0.127802	476.999	11.8659	1.8423e-12	7.96094e-08	yes
Unigene_510790	0.10789	169.644	10.6187	3.32153e-10	6.92902e-06	yes
Unigene_510796	0.353938	224.292	9.30766	4.59086e-08	0.000406247	yes
Unigene_510806	0.209203	102.966	8.94305	1.54884e-07	0.00111547	yes
Unigene_510832	0.0399033	30.6666	9.58594	1.60483e-08	0.000186705	yes
Unigene_510964	12112.2	172.445	-6.13418	3.30158e-12	1.33156e-07	yes
Unigene_98405	9.92102	139.65	3.81519	8.41864e-07	0.00427983	yes
Sample 2 and sample 3 represents the LDS-treated group and WPN-treated group, respectively.
Significant means the statistical difference based on Q_value ( Q < 0.05)
