# Supplementary material for: De Novo Transcriptome Analysis of Oncomelania hupensis after Molluscicide Treatment by Next-Generation Sequencing: Implications for Biology and Future Snail Interventions
Source: PLoS One. 2015 Mar 16;10(3):e0118673. doi: 10.1371/journal.pone.0118673 (PMC4361594; doi:10.1371/journal.pone.0118673)
Supplement: S6 Table — (XLSX) [file pone.0118673.s008.xlsx]

## Sheet: Sheet1
Table S6. GO terms and KEGG pathways for differentially expressed genes with significant blast hits in current databases
Sample_1_to_sample_2
Gene Id	Hit_to_NT	NT_Evalue	Hit_to_NR	NR_Evalue	Hit_to_SwissProt	SwissProt_Evalue	SwissProt_Desc	Genename	GO Component	GO Function	GO Process	KEGG Pathway
Unigene_117668	gi|283855668|gb|ADB45159.1|	4e-31	-	-	sp|Q96DM1|PGBD4_HUMAN	4e-17	PiggyBac transposable element-derived protein 4 OS=Homo sapiens GN=PGBD4 PE=2 SV=3	PGBD4	-	-	-	-
Unigene_139471	gi|115676944|ref|XP_001186691.1|	7e-63	-	-	sp|P10394|POL4_DROME	2e-15	Retrovirus-related Pol polyprotein from transposon 412 OS=Drosophila melanogaster GN=POL PE=4 SV=1	POL4	GO:0005634//nucleus;GO:0005634//nucleus	GO:0003677//DNA binding;GO:0003824//catalytic activity;GO:0003887//DNA-directed DNA polymerase activity;GO:0003887//DNA-directed DNA polymerase activity;GO:0016740//transferase activity;GO:0016779//nucleotidyltransferase activity;GO:0046872//metal ion binding	GO:0006281//DNA repair;GO:0006287//base-excision repair, gap-filling;GO:0006302//double-strand break repair;GO:0006303//double-strand break repair via nonhomologous end joining;GO:0006303//double-strand break repair via nonhomologous end joining;GO:0006974//response to DNA damage stimulus	-
Unigene_139472	gi|115676946|ref|XP_001186732.1|	0	-	-	sp|P04323|POL3_DROME	1e-97	Retrovirus-related Pol polyprotein from transposon 17.6 OS=Drosophila melanogaster GN=pol PE=4 SV=1	POL3	GO:0005634//nucleus;GO:0005657//replication fork;GO:0043625//delta DNA polymerase complex;GO:0043625//delta DNA polymerase complex	GO:0000166//nucleotide binding;GO:0003676//nucleic acid binding;GO:0003677//DNA binding;GO:0003887//DNA-directed DNA polymerase activity;GO:0003887//DNA-directed DNA polymerase activity;GO:0003887//DNA-directed DNA polymerase activity;GO:0004518//nuclease activity;GO:0004527//exonuclease activity;GO:0008296//3'-5'-exodeoxyribonuclease activity;GO:0008310//single-stranded DNA specific 3'-5' exodeo…	GO:0000084//S phase of mitotic cell cycle;GO:0006139//nucleobase-containing compound metabolic process;GO:0006260//DNA replication;GO:0006260//DNA replication;GO:0006272//leading strand elongation;GO:0006273//lagging strand elongation;GO:0006278//RNA-dependent DNA replication;GO:0006284//base-excision repair;GO:0006287//base-excision repair, gap-filling;GO:0006289//nucleotide-excision repair;GO:0…	-
Unigene_148608	gi|342304838|dbj|BAK55646.1|	7e-121	-	-	sp|P16675|PPGB_MOUSE	5e-117	Lysosomal protective protein OS=Mus musculus GN=Ctsa PE=1 SV=1	PPGB	-	-	-	cfa04142:Lysosome
Unigene_228726	-	-	gi|156627636|gb|AC206117.4|	2e-14	-	-	-	-	-	-	-	-
Unigene_291298	gi|260820112|ref|XP_002605379.1|	6e-105	-	-	sp|P51590|CP2J3_RAT	1e-95	Cytochrome P450 2J3 OS=Rattus norvegicus GN=Cyp2j3 PE=2 SV=1	CP2J3	-	-	-	-
Unigene_291303	gi|260820112|ref|XP_002605379.1|	6e-105	-	-	sp|P51590|CP2J3_RAT	1e-95	Cytochrome P450 2J3 OS=Rattus norvegicus GN=Cyp2j3 PE=2 SV=1	CP2J3	-	-	-	-
Unigene_305810	gi|219664359|gb|ACL31211.1|	1e-138	-	-	sp|Q9P959|AOX_EMENI	1e-79	Alternative oxidase, mitochondrial OS=Emericella nidulans GN=alxA PE=3 SV=2	AOX	-	-	-	-
Unigene_308675	gi|27695247|gb|AAH44042.1|	0	gi|284027871|gb|GU324310.1|	1e-27	sp|P07379|PCKGC_RAT	0	Phosphoenolpyruvate carboxykinase, cytosolic [GTP] OS=Rattus norvegicus GN=Pck1 PE=1 SV=1	PCKGC	-	-	-	nvi00020:Citrate cycle (TCA cycle)//nvi00620:Pyruvate metabolism//nvi01100:Metabolic pathways
Unigene_310349	gi|260831180|ref|XP_002610537.1|	1e-16	-	-	-	-	-	-	-	-	-	-
Unigene_313329	gi|198414716|ref|XP_002129778.1|	7e-25	-	-	sp|Q99KN1|ARRD1_MOUSE	5e-12	Arrestin domain-containing protein 1 OS=Mus musculus GN=Arrdc1 PE=2 SV=2	ARRD1	-	-	-	-
Unigene_461503	gi|116621435|ref|YP_823591.1|	5e-71	-	-	sp|P0AGF9|THD2_SHIFL	4e-37	Threonine dehydratase catabolic OS=Shigella flexneri GN=tdcB PE=3 SV=1	THD2	-	-	-	sus00290:Valine, leucine and isoleucine biosynthesis//sus00260:Glycine, serine and threonine metabolism//sus01110:Biosynthesis of secondary metabolites
sample_1_to_Sample_3
Gene Id	Hit_to_NT	NT_Evalue	Hit_to_NR	NR_Evalue	Hit_to_SwissProt	SwissProt_Evalue	SwissProt_Desc	Genename	GO Component	GO Function	GO Process	KEGG Pathway
Unigene_101533	gi|59859873|gb|AAX09623.1|	0	gi|194742819|ref|XM_001953862.1|	6e-63	sp|Q6RWA9|AT1A_TAESO	0	Sodium/potassium-transporting ATPase subunit alpha OS=Taenia solium PE=2 SV=1	AT1A	-	-	-	-
Unigene_102771	gi|291233265|ref|XP_002736574.1|	5e-20	-	-	-	-	-	-	-	-	-	-
Unigene_104767	gi|149064448|gb|EDM14651.1|	1e-140	-	-	sp|Q92508|FA38A_HUMAN	7e-127	Protein FAM38A OS=Homo sapiens GN=FAM38A PE=1 SV=3	FA38A	-	-	-	-
Unigene_105335	gi|159486451|ref|XP_001701253.1|	1e-123	-	-	sp|Q07116|SUOX_RAT	1e-115	Sulfite oxidase, mitochondrial OS=Rattus norvegicus GN=Suox PE=1 SV=2	SUOX	GO:0005739//mitochondrion;GO:0005758//mitochondrial intermembrane space;GO:0005759//mitochondrial matrix;GO:0005829//cytosol	GO:0008482//sulfite oxidase activity;GO:0009055//electron carrier activity;GO:0016491//oxidoreductase activity;GO:0020037//heme binding;GO:0030151//molybdenum ion binding;GO:0043546//molybdopterin cofactor binding;GO:0046872//metal ion binding	GO:0000096//sulfur amino acid metabolic process;GO:0000098//sulfur amino acid catabolic process;GO:0007584//response to nutrient;GO:0034641//cellular nitrogen compound metabolic process;GO:0044281//small molecule metabolic process;GO:0070221//sulfide oxidation, using sulfide:quinone oxidoreductase	-
Unigene_107686	gi|218441295|ref|YP_002379624.1|	2e-23	-	-	sp|Q10411|SPO15_SCHPO	5e-12	Sporulation-specific protein 15 OS=Schizosaccharomyces pombe GN=spo15 PE=1 SV=1	SPO15	-	-	-	-
Unigene_107930	gi|310706688|gb|ADP08788.1|	0	gi|189241115|ref|XM_967635.2|	1e-12	sp|P20711|DDC_HUMAN	0	Aromatic-L-amino-acid decarboxylase OS=Homo sapiens GN=DDC PE=1 SV=2	DDC	GO:0005625//soluble fraction;GO:0005737//cytoplasm;GO:0005829//cytosol;GO:0008021//synaptic vesicle;GO:0030424//axon;GO:0043025//neuronal cell body	GO:0004058//aromatic-L-amino-acid decarboxylase activity;GO:0004058//aromatic-L-amino-acid decarboxylase activity;GO:0005515//protein binding;GO:0016597//amino acid binding;GO:0016829//lyase activity;GO:0019904//protein domain specific binding;GO:0030170//pyridoxal phosphate binding;GO:0004058//aromatic-L-amino-acid decarboxylase activity;GO:0016829//lyase activity;GO:0030170//pyridoxal phosphate…	GO:0006520//cellular amino acid metabolic process;GO:0007623//circadian rhythm;GO:0009636//response to toxin;GO:0010259//multicellular organismal aging;GO:0015842//synaptic vesicle amine transport;GO:0033076//isoquinoline alkaloid metabolic process;GO:0034641//cellular nitrogen compound metabolic process;GO:0035690//cellular response to drug;GO:0042416//dopamine biosynthetic process;GO:0042423//c…	-
Unigene_110070	gi|291226662|ref|XP_002733311.1|	1e-30	-	-	sp|Q95JR6|CT152_MACFA	1e-11	Uncharacterized protein C20orf152 homolog OS=Macaca fascicularis GN=QtsA-11192 PE=2 SV=1	CT152	-	-	-	-
Unigene_113245	-	-	gi|272988997|gb|GU204217.1|	2e-31	-	-	-	-	-	-	-	-
Unigene_116889	gi|260809085|ref|XP_002599337.1|	0	gi|156403573|ref|XM_001639933.1|	2e-68	sp|P23098|DYHC_TRIGR	0	Dynein beta chain, ciliary OS=Tripneustes gratilla PE=1 SV=1	DYHC	-	-	-	-
Unigene_116890	gi|227998|prf||1714373A	0	gi|115940063|ref|XM_001178365.1|	4e-38	sp|P39057|DYHC_ANTCR	0	Dynein beta chain, ciliary OS=Anthocidaris crassispina PE=1 SV=1	DYHC	-	-	-	-
Unigene_117668	gi|283855668|gb|ADB45159.1|	4e-31	-	-	sp|Q96DM1|PGBD4_HUMAN	4e-17	PiggyBac transposable element-derived protein 4 OS=Homo sapiens GN=PGBD4 PE=2 SV=3	PGBD4	-	-	-	-
Unigene_117732	gi|260833969|ref|XP_002611984.1|	6e-42	-	-	sp|Q9V5L3|C49A1_DROME	9e-34	Probable cytochrome P450 49a1 OS=Drosophila melanogaster GN=Cyp49a1 PE=2 SV=3	C49A1	-	-	-	-
Unigene_121446	gi|1527170|gb|AAB07727.1|	0	gi|157417691|gb|EU087595.1|	0	sp|P41383|TBA2_PATVU	0	Tubulin alpha-2/alpha-4 chain OS=Patella vulgata GN=TUB2 PE=2 SV=1	TBA2	-	-	-	-
Unigene_122831	gi|297701142|ref|XP_002827580.1|	2e-143	-	-	sp|Q6JEL2|KLH10_HUMAN	6e-145	Kelch-like protein 10 OS=Homo sapiens GN=KLHL10 PE=2 SV=1	KLH10	-	-	-	-
Unigene_129439	gi|113678103|ref|NP_001038310.1|	1e-32	-	-	sp|Q54MV2|MRKB_DICDI	3e-31	Probable serine/threonine-protein kinase MARK-B OS=Dictyostelium discoideum GN=mrkB PE=3 SV=1	MRKB	-	-	-	-
Unigene_130063	gi|261244915|ref|NP_076349.1|	7e-18	-	-	sp|Q9D5Z7|KRA52_MOUSE	1e-15	Keratin-associated protein 5-2 OS=Mus musculus GN=Krtap5-2 PE=2 SV=1	KRA52	-	-	-	-
Unigene_136944	gi|91077928|ref|XP_974143.1|	7e-18	-	-	sp|Q8K1C7|MOT14_MOUSE	5e-12	Monocarboxylate transporter 14 OS=Mus musculus GN=Slc16a14 PE=2 SV=1	MOT14	-	-	-	-
Unigene_137076	gi|219664359|gb|ACL31211.1|	2e-90	-	-	sp|Q9P959|AOX_EMENI	1e-62	Alternative oxidase, mitochondrial OS=Emericella nidulans GN=alxA PE=3 SV=2	AOX	-	-	-	-
Unigene_138572	gi|354490732|ref|XP_003507510.1|	3e-11	-	-	sp|Q2KJ63|KLKB1_BOVIN	6e-13	Plasma kallikrein OS=Bos taurus GN=KLKB1 PE=2 SV=1	KLKB1	GO:0005576//extracellular region;GO:0005576//extracellular region;GO:0005615//extracellular space;GO:0005886//plasma membrane;GO:0005576//extracellular region	GO:0004252//serine-type endopeptidase activity;GO:0005515//protein binding;GO:0008233//peptidase activity;GO:0004252//serine-type endopeptidase activity;GO:0008233//peptidase activity	GO:0002542//Factor XII activation;GO:0006508//proteolysis;GO:0006954//inflammatory response;GO:0007596//blood coagulation;GO:0007597//blood coagulation, intrinsic pathway;GO:0031638//zymogen activation;GO:0031639//plasminogen activation;GO:0051919//positive regulation of fibrinolysis;GO:0006508//proteolysis;GO:0006954//inflammatory response;GO:0007596//blood coagulation;GO:0042730//fibrinolysis	-
Unigene_138587	gi|260798879|ref|XP_002594427.1|	1e-48	-	-	sp|Q25386|SCRB_LIMPO	6e-36	Beta-scruin OS=Limulus polyphemus PE=2 SV=1	SCRB	-	-	-	-
Unigene_139471	gi|115676944|ref|XP_001186691.1|	7e-63	-	-	sp|P10394|POL4_DROME	2e-15	Retrovirus-related Pol polyprotein from transposon 412 OS=Drosophila melanogaster GN=POL PE=4 SV=1	POL4	GO:0005634//nucleus;GO:0005634//nucleus	GO:0003677//DNA binding;GO:0003824//catalytic activity;GO:0003887//DNA-directed DNA polymerase activity;GO:0003887//DNA-directed DNA polymerase activity;GO:0016740//transferase activity;GO:0016779//nucleotidyltransferase activity;GO:0046872//metal ion binding	GO:0006281//DNA repair;GO:0006287//base-excision repair, gap-filling;GO:0006302//double-strand break repair;GO:0006303//double-strand break repair via nonhomologous end joining;GO:0006303//double-strand break repair via nonhomologous end joining;GO:0006974//response to DNA damage stimulus	-
Unigene_139472	gi|115676946|ref|XP_001186732.1|	0	-	-	sp|P04323|POL3_DROME	1e-97	Retrovirus-related Pol polyprotein from transposon 17.6 OS=Drosophila melanogaster GN=pol PE=4 SV=1	POL3	GO:0005634//nucleus;GO:0005657//replication fork;GO:0043625//delta DNA polymerase complex;GO:0043625//delta DNA polymerase complex	GO:0000166//nucleotide binding;GO:0003676//nucleic acid binding;GO:0003677//DNA binding;GO:0003887//DNA-directed DNA polymerase activity;GO:0003887//DNA-directed DNA polymerase activity;GO:0003887//DNA-directed DNA polymerase activity;GO:0004518//nuclease activity;GO:0004527//exonuclease activity;GO:0008296//3'-5'-exodeoxyribonuclease activity;GO:0008310//single-stranded DNA specific 3'-5' exodeo…	GO:0000084//S phase of mitotic cell cycle;GO:0006139//nucleobase-containing compound metabolic process;GO:0006260//DNA replication;GO:0006260//DNA replication;GO:0006272//leading strand elongation;GO:0006273//lagging strand elongation;GO:0006278//RNA-dependent DNA replication;GO:0006284//base-excision repair;GO:0006287//base-excision repair, gap-filling;GO:0006289//nucleotide-excision repair;GO:0…	-
Unigene_140888	gi|261335322|emb|CBH18316.1|	3e-18	-	-	sp|P43047|Y864_MYCCT	7e-11	Uncharacterized protein MCAP_0864 OS=Mycoplasma capricolum subsp. capricolum (strain California kid / ATCC 27343 / NCTC 10154) GN=MCAP_0864 PE=4 SV=2	Y864	-	-	-	-
Unigene_144096	gi|260808785|ref|XP_002599187.1|	0	-	-	sp|Q6SKG1|ACSM3_RAT	0	Acyl-coenzyme A synthetase ACSM3, mitochondrial OS=Rattus norvegicus GN=Acsm3 PE=2 SV=1	ACSM3	GO:0005575//cellular_component;GO:0005739//mitochondrion;GO:0005759//mitochondrial matrix	GO:0000166//nucleotide binding;GO:0003674//molecular_function;GO:0005524//ATP binding;GO:0015645//fatty acid ligase activity;GO:0016874//ligase activity;GO:0046872//metal ion binding;GO:0047760//butyrate-CoA ligase activity	GO:0006629//lipid metabolic process;GO:0006633//fatty acid biosynthetic process;GO:0008217//regulation of blood pressure	bfo00650:Butanoate metabolism
Unigene_145139	gi|260841546|ref|XP_002613973.1|	2e-76	-	-	sp|Q2PC93|SSPO_CHICK	6e-52	SCO-spondin OS=Gallus gallus GN=SSPO PE=2 SV=1	SSPO	GO:0005576//extracellular region;GO:0005615//extracellular space;GO:0005576//extracellular region;GO:0005615//extracellular space;GO:0005576//extracellular region;GO:0005615//extracellular space	GO:0030414//peptidase inhibitor activity;GO:0005179//hormone activity;GO:0030414//peptidase inhibitor activity	GO:0007155//cell adhesion;GO:0007155//cell adhesion;GO:0007155//cell adhesion	-
Unigene_148159	gi|260809536|ref|XP_002599561.1|	3e-12	-	-	sp|Q9D226|KRA53_MOUSE	8e-11	Keratin-associated protein 5-3 OS=Mus musculus GN=Krtap5-3 PE=2 SV=1	KRA53	-	-	-	-
Unigene_149281	gi|261289619|ref|XP_002604786.1|	0	gi|332816968|ref|XM_003309825.1|	4e-23	sp|Q63164|DYH1_RAT	0	Dynein heavy chain 1, axonemal OS=Rattus norvegicus GN=Dnah1 PE=2 SV=2	DYH1	-	-	-	-
Unigene_150937	gi|294947762|ref|XP_002785477.1|	3e-17	-	-	sp|Q64507|KRA51_MOUSE	7e-14	Keratin-associated protein 5-1 OS=Mus musculus GN=Krtap5-1 PE=2 SV=1	KRA51	-	-	-	-
Unigene_153742	gi|225714724|gb|ACO13208.1|	1e-17	-	-	sp|Q13609|DNSL3_HUMAN	5e-17	Deoxyribonuclease gamma OS=Homo sapiens GN=DNASE1L3 PE=1 SV=1	DNSL3	-	-	-	-
Unigene_156482	gi|229582572|ref|YP_002840971.1|	2e-26	-	-	sp|Q502K3|ANR52_DANRE	6e-21	Serine/threonine-protein phosphatase 6 regulatory ankyrin repeat subunit C OS=Danio rerio GN=ankrd52 PE=2 SV=1	ANR52	-	-	-	-
Unigene_162175	gi|339249765|ref|XP_003373870.1|	6e-41	-	-	sp|O75095|MEGF6_HUMAN	1e-36	Multiple epidermal growth factor-like domains protein 6 OS=Homo sapiens GN=MEGF6 PE=2 SV=4	MEGF6	GO:0005575//cellular_component;GO:0005576//extracellular region	GO:0005509//calcium ion binding	GO:0008150//biological_process	-
Unigene_162401	gi|357540561|gb|EHJ24574.1|	8e-13	-	-	-	-	-	-	-	-	-	-
Unigene_193476	-	-	gi|148614858|gb|EF417155.1|	1e-61	-	-	-	-	-	-	-	-
Unigene_205208	gi|327287452|ref|XP_003228443.1|	2e-22	-	-	sp|Q9D3W5|CA092_MOUSE	4e-19	Leucine-rich repeat-containing protein C10orf92 homolog OS=Mus musculus PE=2 SV=1	CA092	-	-	-	-
Unigene_217217	gi|308508425|ref|XP_003116396.1|	2e-17	-	-	sp|O01761|UNC89_CAEEL	2e-14	Muscle M-line assembly protein unc-89 OS=Caenorhabditis elegans GN=unc-89 PE=1 SV=3	UNC89	-	-	-	-
Unigene_22240	gi|22129763|ref|NP_671477.1|	1e-54	gi|56968080|gb|AY859626.1|	7e-139	-	-	-	-	-	-	-	-
Unigene_224836	gi|296226270|ref|XP_002807663.1|	0	-	-	sp|Q96MT7|WDR52_HUMAN	0	WD repeat-containing protein 52 OS=Homo sapiens GN=WDR52 PE=1 SV=1	WDR52	-	-	-	-
Unigene_228726	-	-	gi|156627636|gb|AC206117.4|	2e-14	-	-	-	-	-	-	-	-
Unigene_232879	gi|147905712|ref|NP_001088716.1|	1e-65	-	-	sp|Q5PQ50|NUD19_XENLA	4e-67	Nucleoside diphosphate-linked moiety X motif 19, mitochondrial OS=Xenopus laevis GN=nudt19 PE=2 SV=1	NUD19	-	-	-	-
Unigene_235067	gi|343455234|gb|AEM36057.1|	9e-84	-	-	sp|O54863|TSSK2_MOUSE	2e-68	Testis-specific serine/threonine-protein kinase 2 OS=Mus musculus GN=Tssk2 PE=1 SV=1	TSSK2	GO:0001669//acrosomal vesicle;GO:0005737//cytoplasm;GO:0005814//centriole;GO:0005856//cytoskeleton	GO:0000166//nucleotide binding;GO:0000287//magnesium ion binding;GO:0000287//magnesium ion binding;GO:0004674//protein serine/threonine kinase activity;GO:0004674//protein serine/threonine kinase activity;GO:0005515//protein binding;GO:0005524//ATP binding	GO:0006468//protein phosphorylation;GO:0007275//multicellular organismal development;GO:0007283//spermatogenesis;GO:0007286//spermatid development;GO:0030154//cell differentiation;GO:0046777//protein autophosphorylation	-
Unigene_24059	gi|90080596|dbj|BAE89779.1|	1e-28	gi|349591252|gb|JN635276.1|	1e-77	-	-	-	-	-	-	-	-
Unigene_242782	gi|126334711|ref|XP_001372224.1|	2e-12	-	-	sp|Q6BEA2|PRS27_RAT	2e-11	Serine protease 27 OS=Rattus norvegicus GN=Prss27 PE=2 SV=1	PRS27	-	-	-	-
Unigene_245880	gi|255101207|ref|ZP_05330184.1|	9e-30	-	-	sp|Q9Y7S2|YQO3_SCHPO	1e-19	UPF0612 protein C569.003 OS=Schizosaccharomyces pombe GN=SPCC569.03 PE=2 SV=1	YQO3	-	-	-	-
Unigene_248572	gi|149054347|gb|EDM06164.1|	9e-11	-	-	-	-	-	-	-	-	-	-
Unigene_248906	gi|126332612|ref|XP_001363064.1|	2e-19	-	-	sp|Q96SJ8|TSN18_HUMAN	4e-20	Tetraspanin-18 OS=Homo sapiens GN=TSPAN18 PE=2 SV=1	TSN18	-	-	-	-
Unigene_253045	gi|327279628|ref|XP_003224558.1|	8e-25	-	-	sp|P59282|TPPP2_HUMAN	4e-22	Tubulin polymerization-promoting protein family member 2 OS=Homo sapiens GN=TPPP2 PE=2 SV=2	TPPP2	GO:0005737//cytoplasm;GO:0005737//cytoplasm	GO:0005509//calcium ion binding		-
Unigene_260039	gi|363894957|gb|AEW42987.1|	0	gi|260815190|ref|XM_002602311.1|	3e-44	sp|Q9EPH8|PABP1_RAT	0	Polyadenylate-binding protein 1 OS=Rattus norvegicus GN=Pabpc1 PE=2 SV=1	PABP1	-	-	-	isc03015:mRNA surveillance pathway//isc03013:RNA transport
Unigene_263589	gi|156547846|ref|XP_001604160.1|	2e-179	gi|345322356|ref|XM_001510750.2|	1e-23	sp|Q94572|TBA3_HOMAM	2e-180	Tubulin alpha-3 chain OS=Homarus americanus PE=2 SV=1	TBA3	-	-	-	-
Unigene_268394	gi|327280832|ref|XP_003225155.1|	4e-78	-	-	sp|Q3SZW1|TSSK1_BOVIN	1e-76	Testis-specific serine/threonine-protein kinase 1 OS=Bos taurus GN=TSSK1B PE=2 SV=1	TSSK1	-	-	-	-
Unigene_279850	gi|198414214|ref|XP_002119561.1|	2e-49	-	-	sp|Q8N0W5|IQCK_HUMAN	2e-31	IQ domain-containing protein K OS=Homo sapiens GN=IQCK PE=2 SV=1	IQCK	-	-	-	-
Unigene_284235	gi|338745401|emb|CCB95767.1|	3e-14	-	-	sp|O01761|UNC89_CAEEL	5e-13	Muscle M-line assembly protein unc-89 OS=Caenorhabditis elegans GN=unc-89 PE=1 SV=3	UNC89	-	-	-	-
Unigene_291298	gi|260820112|ref|XP_002605379.1|	6e-105	-	-	sp|P51590|CP2J3_RAT	1e-95	Cytochrome P450 2J3 OS=Rattus norvegicus GN=Cyp2j3 PE=2 SV=1	CP2J3	-	-	-	-
Unigene_291303	gi|260820112|ref|XP_002605379.1|	6e-105	-	-	sp|P51590|CP2J3_RAT	1e-95	Cytochrome P450 2J3 OS=Rattus norvegicus GN=Cyp2j3 PE=2 SV=1	CP2J3	-	-	-	-
Unigene_305810	gi|219664359|gb|ACL31211.1|	1e-138	-	-	sp|Q9P959|AOX_EMENI	1e-79	Alternative oxidase, mitochondrial OS=Emericella nidulans GN=alxA PE=3 SV=2	AOX	-	-	-	-
Unigene_308675	gi|27695247|gb|AAH44042.1|	0	gi|284027871|gb|GU324310.1|	1e-27	sp|P07379|PCKGC_RAT	0	Phosphoenolpyruvate carboxykinase, cytosolic [GTP] OS=Rattus norvegicus GN=Pck1 PE=1 SV=1	PCKGC	-	-	-	nvi00020:Citrate cycle (TCA cycle)//nvi00620:Pyruvate metabolism//nvi01100:Metabolic pathways
Unigene_310349	gi|260831180|ref|XP_002610537.1|	1e-16	-	-	-	-	-	-	-	-	-	-
Unigene_351417	gi|358336042|dbj|GAA54609.1|	0	gi|321149948|gb|GU591875.1|	3e-25	sp|P38647|GRP75_MOUSE	0	Stress-70 protein, mitochondrial OS=Mus musculus GN=Hspa9 PE=1 SV=2	GRP75	-	-	-	-
Unigene_351431	gi|358333209|dbj|GAA51768.1|	3e-121	-	-	sp|O01727|RS6_BRAFL	7e-103	40S ribosomal protein S6 OS=Branchiostoma floridae GN=RPS6 PE=3 SV=1	RS6	-	-	-	smm04150:mTOR signaling pathway
Unigene_351626	gi|295856784|gb|ADG47065.1|	4e-35	gi|10121347|gb|AF216697.1|	3e-11	sp|P25002|COX2_PISOC	2e-24	Cytochrome c oxidase subunit 2 OS=Pisaster ochraceus GN=COII PE=3 SV=1	COX2	GO:0005739//mitochondrion;GO:0005739//mitochondrion;GO:0005743//mitochondrial inner membrane;GO:0005751//mitochondrial respiratory chain complex IV;GO:0016020//membrane;GO:0016021//integral to membrane;GO:0016021//integral to membrane;GO:0070469//respiratory chain;GO:0005739//mitochondrion;GO:0005743//mitochondrial inner membrane;GO:0005751//mitochondrial respiratory chain complex IV;GO:0016021//…	GO:0004129//cytochrome-c oxidase activity;GO:0004129//cytochrome-c oxidase activity;GO:0005507//copper ion binding;GO:0009055//electron carrier activity;GO:0016491//oxidoreductase activity;GO:0020037//heme binding;GO:0046872//metal ion binding;GO:0004129//cytochrome-c oxidase activity;GO:0004129//cytochrome-c oxidase activity;GO:0005507//copper ion binding;GO:0009055//electron carrier activity;GO…	GO:0006123//mitochondrial electron transport, cytochrome c to oxygen;GO:0006810//transport;GO:0009060//aerobic respiration;GO:0022900//electron transport chain;GO:0022904//respiratory electron transport chain;GO:0055114//oxidation-reduction process;GO:0006123//mitochondrial electron transport, cytochrome c to oxygen;GO:0022904//respiratory electron transport chain;GO:0006810//transport;GO:0015992…	smm00190:Oxidative phosphorylation
Unigene_351640	gi|84682947|gb|ABC61054.1|	5e-81	-	-	sp|O14880|MGST3_HUMAN	6e-26	Microsomal glutathione S-transferase 3 OS=Homo sapiens GN=MGST3 PE=1 SV=1	MGST3	GO:0005624//membrane fraction;GO:0005783//endoplasmic reticulum;GO:0005789//endoplasmic reticulum membrane;GO:0005792//microsome;GO:0016020//membrane;GO:0016021//integral to membrane;GO:0005783//endoplasmic reticulum;GO:0005789//endoplasmic reticulum membrane;GO:0005792//microsome;GO:0016020//membrane;GO:0016021//integral to membrane	GO:0004364//glutathione transferase activity;GO:0004601//peroxidase activity;GO:0004602//glutathione peroxidase activity;GO:0016740//transferase activity;GO:0004364//glutathione transferase activity;GO:0004602//glutathione peroxidase activity;GO:0016740//transferase activity	GO:0002540//leukotriene production involved in inflammatory response;GO:0006629//lipid metabolic process;GO:0006805//xenobiotic metabolic process;GO:0007165//signal transduction;GO:0019370//leukotriene biosynthetic process;GO:0044281//small molecule metabolic process;GO:0002540//leukotriene production involved in inflammatory response;GO:0019370//leukotriene biosynthetic process	smm00982:Drug metabolism - cytochrome P450//smm00980:Metabolism of xenobiotics by cytochrome P450
Unigene_356238	gi|256073492|ref|XP_002573064.1|	5e-61	gi|258575594|ref|XM_002541933.1|	6e-14	sp|Q9FY65|RS153_ARATH	2e-54	40S ribosomal protein S15-3 OS=Arabidopsis thaliana GN=RPS15C PE=2 SV=1	RS153	-	-	-	-
Unigene_356709	gi|256072944|ref|XP_002572793.1|	6e-147	gi|209402521|gb|EU780132.1|	2e-30	sp|O96647|RL10_BOMMA	5e-128	60S ribosomal protein L10 OS=Bombyx mandarina GN=RpL10 PE=2 SV=1	RL10	-	-	-	-
Unigene_356987	gi|358253990|dbj|GAA54025.1|	0	gi|226475761|emb|FN316240.1|	7e-19	sp|P53442|ALF_SCHMA	0	Fructose-bisphosphate aldolase OS=Schistosoma mansoni PE=2 SV=1	ALF	-	-	-	smm00030:Pentose phosphate pathway//smm00010:Glycolysis / Gluconeogenesis//smm00051:Fructose and mannose metabolism
Unigene_357774	gi|349995906|dbj|GAA42549.1|	4e-128	-	-	sp|Q63945|SET_RAT	6e-81	Protein SET OS=Rattus norvegicus GN=Set PE=1 SV=2	SET	GO:0005634//nucleus;GO:0005634//nucleus;GO:0005654//nucleoplasm;GO:0005737//cytoplasm;GO:0005783//endoplasmic reticulum;GO:0005829//cytosol;GO:0043234//protein complex;GO:0048471//perinuclear region of cytoplasm	GO:0004864//protein phosphatase inhibitor activity;GO:0005515//protein binding;GO:0008601//protein phosphatase type 2A regulator activity;GO:0042393//histone binding	GO:0006260//DNA replication;GO:0006334//nucleosome assembly;GO:0006337//nucleosome disassembly;GO:0006913//nucleocytoplasmic transport;GO:0010467//gene expression;GO:0016070//RNA metabolic process;GO:0016071//mRNA metabolic process;GO:0035067//negative regulation of histone acetylation;GO:0043524//negative regulation of neuron apoptosis;GO:0045892//negative regulation of transcription, DNA-depend…	-
Unigene_357895	gi|358334962|dbj|GAA31742.2|	0	-	-	sp|Q9EPH8|PABP1_RAT	1e-177	Polyadenylate-binding protein 1 OS=Rattus norvegicus GN=Pabpc1 PE=2 SV=1	PABP1	-	-	-	smm03015:mRNA surveillance pathway//smm03013:RNA transport
Unigene_358591	-	-	gi|291290497|dbj|AB521799.1|	1e-22	-	-	-	-	-	-	-	-
Unigene_359538	gi|256070643|ref|XP_002571652.1|	3e-57	gi|226476253|emb|FN322254.1|	5e-18	sp|Q7Z0T8|RL24_SCHJA	3e-58	60S ribosomal protein L24 OS=Schistosoma japonicum GN=RPL24 PE=2 SV=1	RL24	-	-	-	-
Unigene_359615	gi|358340573|dbj|GAA36748.2|	6e-83	-	-	sp|Q5NVI9|DNJA1_PONAB	2e-52	DnaJ homolog subfamily A member 1 OS=Pongo abelii GN=DNAJA1 PE=2 SV=1	DNJA1	-	-	-	-
Unigene_359950	gi|12249177|ref|NP_066228.2|ND5_15504	2e-15	-	-	-	-	-	-	-	-	-	smm00190:Oxidative phosphorylation
Unigene_360578	gi|81945458|sp|Q6R325.1|POLG_AEVVR	4e-19	-	-	sp|Q6R325|POLG_AEVVR	1e-20	Genome polyprotein OS=Avian encephalomyelitis virus (strain Van Reokel) PE=3 SV=1	POLG	GO:0005739//mitochondrion;GO:0005760//gamma DNA polymerase complex;GO:0042645//mitochondrial nucleoid;GO:0005739//mitochondrion;GO:0005743//mitochondrial inner membrane;GO:0005760//gamma DNA polymerase complex;GO:0042645//mitochondrial nucleoid	GO:0003677//DNA binding;GO:0003682//chromatin binding;GO:0003887//DNA-directed DNA polymerase activity;GO:0016740//transferase activity;GO:0016779//nucleotidyltransferase activity;GO:0002020//protease binding;GO:0003677//DNA binding;GO:0003682//chromatin binding;GO:0003887//DNA-directed DNA polymerase activity;GO:0004527//exonuclease activity;GO:0005515//protein binding;GO:0016740//transferase ac…	GO:0000731//DNA synthesis involved in DNA repair;GO:0006260//DNA replication;GO:0006298//mismatch repair;GO:0006259//DNA metabolic process;GO:0006261//DNA-dependent DNA replication;GO:0006264//mitochondrial DNA replication;GO:0006287//base-excision repair, gap-filling;GO:0007568//aging;GO:0008152//metabolic process;GO:0008219//cell death	-
Unigene_360710	gi|226470888|emb|CAX76877.1|	1e-86	-	-	sp|O35796|C1QBP_RAT	2e-14	Complement component 1 Q subcomponent-binding protein, mitochondrial OS=Rattus norvegicus GN=C1qbp PE=1 SV=2	C1QBP	GO:0005615//extracellular space;GO:0005634//nucleus;GO:0005737//cytoplasm;GO:0005739//mitochondrion;GO:0005759//mitochondrial matrix;GO:0005886//plasma membrane;GO:0016020//membrane;GO:0005739//mitochondrion;GO:0005759//mitochondrial matrix;GO:0016020//membrane	GO:0001849//complement component C1q binding;GO:0005080//protein kinase C binding;GO:0005515//protein binding	GO:0006955//immune response;GO:0007596//blood coagulation;GO:0007597//blood coagulation, intrinsic pathway;GO:0044419//interspecies interaction between organisms	-
Unigene_375806	gi|358334265|dbj|GAA52697.1|	0	gi|256075866|ref|XM_002574191.1|	4e-16	sp|Q8R238|SDSL_MOUSE	7e-50	Serine dehydratase-like OS=Mus musculus GN=Sdsl PE=2 SV=1	SDSL	GO:0005575//cellular_component;GO:0005739//mitochondrion	GO:0003674//molecular_function;GO:0003941//L-serine ammonia-lyase activity;GO:0004794//L-threonine ammonia-lyase activity;GO:0016829//lyase activity;GO:0030170//pyridoxal phosphate binding	GO:0006520//cellular amino acid metabolic process;GO:0008150//biological_process	-
Unigene_378052	gi|226470070|emb|CAX70316.1|	5e-66	-	-	sp|Q9BY77|PDIP3_HUMAN	2e-16	Polymerase delta-interacting protein 3 OS=Homo sapiens GN=POLDIP3 PE=1 SV=2	PDIP3	-	-	-	-
Unigene_378066	gi|167472829|gb|ABZ81034.1|	1e-147	gi|226489095|emb|FN319169.1|	3e-17	sp|P24495|PSA2_XENLA	1e-112	Proteasome subunit alpha type-2 OS=Xenopus laevis GN=psma2 PE=2 SV=2	PSA2	-	-	-	-
Unigene_379104	gi|256080922|ref|XP_002576724.1|	0	gi|226483287|emb|FN318217.1|	3e-43	sp|P80314|TCPB_MOUSE	0	T-complex protein 1 subunit beta OS=Mus musculus GN=Cct2 PE=1 SV=4	TCPB	-	-	-	-
Unigene_380751	gi|46410394|gb|AAS94011.1|	0	gi|152206079|gb|EF502000.1|	2e-44	sp|P62630|EF1A1_RAT	0	Elongation factor 1-alpha 1 OS=Rattus norvegicus GN=Eef1a1 PE=1 SV=1	EF1A1	-	-	-	rno05134:Legionellosis
Unigene_381460	gi|256086107|ref|XP_002579247.1|	0	-	-	sp|O55106|STRN_MOUSE	7e-96	Striatin OS=Mus musculus GN=Strn PE=1 SV=1	STRN	GO:0000159//protein phosphatase type 2A complex;GO:0005737//cytoplasm;GO:0005923//tight junction;GO:0014069//postsynaptic density;GO:0016020//membrane;GO:0043025//neuronal cell body;GO:0043197//dendritic spine;GO:0043234//protein complex;GO:0045211//postsynaptic membrane	GO:0005515//protein binding;GO:0005516//calmodulin binding;GO:0005516//calmodulin binding;GO:0030331//estrogen receptor binding;GO:0032403//protein complex binding;GO:0051721//protein phosphatase 2A binding;GO:0070016//armadillo repeat domain binding	GO:0007626//locomotory behavior;GO:0008285//negative regulation of cell proliferation;GO:0016055//Wnt receptor signaling pathway;GO:0016358//dendrite development;GO:0070830//tight junction assembly	-
Unigene_38366	gi|291415306|ref|XP_002723895.1|	3e-13	gi|148614858|gb|EF417155.1|	1e-89	-	-	-	-	-	-	-	-
Unigene_390381	gi|358338740|dbj|GAA38981.2|	0	-	-	sp|Q8IX12|CCAR1_HUMAN	3e-110	Cell division cycle and apoptosis regulator protein 1 OS=Homo sapiens GN=CCAR1 PE=1 SV=2	CCAR1	GO:0005654//nucleoplasm;GO:0005737//cytoplasm;GO:0048471//perinuclear region of cytoplasm	GO:0003676//nucleic acid binding;GO:0005509//calcium ion binding;GO:0005515//protein binding	GO:0000398//nuclear mRNA splicing, via spliceosome;GO:0006355//regulation of transcription, DNA-dependent;GO:0006915//apoptotic process;GO:0007049//cell cycle;GO:0008380//RNA splicing;GO:0010467//gene expression	-
Unigene_396974	gi|256081087|ref|XP_002576805.1|	0	gi|226467685|emb|FN313986.1|	8e-29	sp|Q4R8N2|LIN9_MACFA	3e-80	Protein lin-9 homolog OS=Macaca fascicularis GN=LIN9 PE=2 SV=1	LIN9	GO:0005634//nucleus;GO:0005634//nucleus;GO:0005654//nucleoplasm;GO:0005730//nucleolus		GO:0000278//mitotic cell cycle;GO:0006260//DNA replication	-
Unigene_397687	gi|358341411|dbj|GAA34451.2|	1e-170	-	-	sp|Q9Y6M5|ZNT1_HUMAN	4e-67	Zinc transporter 1 OS=Homo sapiens GN=SLC30A1 PE=1 SV=3	ZNT1	-	-	-	-
Unigene_398108	gi|358331994|dbj|GAA35438.2|	3e-135	gi|257215690|emb|FN330780.1|	2e-12	sp|P23709|NDUS3_BOVIN	3e-109	NADH dehydrogenase [ubiquinone] iron-sulfur protein 3, mitochondrial OS=Bos taurus GN=NDUFS3 PE=1 SV=1	NDUS3	-	-	-	smm00190:Oxidative phosphorylation
Unigene_398279	gi|358254932|dbj|GAA56606.1|	6e-11	-	-	-	-	-	-	-	-	-	-
Unigene_398309	gi|358335288|dbj|GAA33432.2|	0	gi|256073810|ref|XM_002573175.1|	7e-12	sp|Q6KCD5|NIPBL_MOUSE	1e-89	Nipped-B-like protein OS=Mus musculus GN=Nipbl PE=1 SV=1	NIPBL	GO:0005634//nucleus;GO:0032116//SMC loading complex;GO:0005575//cellular_component;GO:0005634//nucleus;GO:0032116//SMC loading complex	GO:0005515//protein binding;GO:0008022//protein C-terminus binding;GO:0042826//histone deacetylase binding;GO:0047485//protein N-terminus binding;GO:0070087//chromo shadow domain binding;GO:0003674//molecular_function;GO:0008022//protein C-terminus binding;GO:0042826//histone deacetylase binding;GO:0047485//protein N-terminus binding;GO:0070087//chromo shadow domain binding	GO:0000122//negative regulation of transcription from RNA polymerase II promoter;GO:0001656//metanephros development;GO:0003007//heart morphogenesis;GO:0003151//outflow tract morphogenesis;GO:0006974//response to DNA damage stimulus;GO:0007049//cell cycle;GO:0007064//mitotic sister chromatid cohesion;GO:0007420//brain development;GO:0007605//sensory perception of sound;GO:0031065//positive regula…	-
Unigene_398659	gi|256079051|ref|XP_002575804.1|	2e-118	-	-	sp|Q4R6F6|ZC3HE_MACFA	2e-36	Zinc finger CCCH domain-containing protein 14 OS=Macaca fascicularis GN=ZC3H14 PE=2 SV=2	ZC3HE	-	-	-	-
Unigene_400527	gi|110748803|ref|XP_395435.3|	0	-	-	sp|Q6JEL2|KLH10_HUMAN	0	Kelch-like protein 10 OS=Homo sapiens GN=KLHL10 PE=2 SV=1	KLH10	-	-	-	-
Unigene_400595	gi|358337425|dbj|GAA28121.2|	0	-	-	sp|Q00438|PTBP1_RAT	4e-65	Polypyrimidine tract-binding protein 1 OS=Rattus norvegicus GN=Ptbp1 PE=1 SV=1	PTBP1	GO:0005634//nucleus;GO:0005654//nucleoplasm;GO:0005730//nucleolus;GO:0030530//heterogeneous nuclear ribonucleoprotein complex;GO:0005634//nucleus	GO:0000166//nucleotide binding;GO:0003723//RNA binding;GO:0003723//RNA binding;GO:0005515//protein binding;GO:0008187//poly-pyrimidine tract binding;GO:0036002//pre-mRNA binding;GO:0000166//nucleotide binding;GO:0003723//RNA binding	GO:0000380//alternative nuclear mRNA splicing, via spliceosome;GO:0000381//regulation of alternative nuclear mRNA splicing, via spliceosome;GO:0000398//nuclear mRNA splicing, via spliceosome;GO:0006397//mRNA processing;GO:0006397//mRNA processing;GO:0008380//RNA splicing;GO:0010467//gene expression;GO:0033119//negative regulation of RNA splicing;GO:0048025//negative regulation of nuclear mRNA spl…	-
Unigene_400903	gi|147903679|ref|NP_001086877.1|	0	gi|147903678|ref|NM_001093408.1|	2e-49	sp|P29691|EF2_CAEEL	0	Elongation factor 2 OS=Caenorhabditis elegans GN=eft-2 PE=1 SV=4	EF2	-	-	-	-
Unigene_401256	gi|358336359|dbj|GAA54888.1|	2e-133	gi|256075799|ref|XM_002574158.1|	2e-24	sp|Q0Z8U2|RS3_PIG	1e-107	40S ribosomal protein S3 OS=Sus scrofa GN=RPS3 PE=2 SV=1	RS3	-	-	-	-
Unigene_403142	gi|358341582|dbj|GAA41280.2|	4e-139	-	-	sp|Q96T23|RSF1_HUMAN	3e-21	Remodeling and spacing factor 1 OS=Homo sapiens GN=RSF1 PE=1 SV=2	RSF1	GO:0005634//nucleus;GO:0005634//nucleus;GO:0005737//cytoplasm;GO:0005739//mitochondrion;GO:0005739//mitochondrion;GO:0005634//nucleus;GO:0005654//nucleoplasm;GO:0031213//RSF complex	GO:0003674//molecular_function;GO:0005515//protein binding;GO:0008270//zinc ion binding;GO:0016887//ATPase activity;GO:0042393//histone binding;GO:0046872//metal ion binding	GO:0006351//transcription, DNA-dependent;GO:0006355//regulation of transcription, DNA-dependent;GO:0006366//transcription from RNA polymerase II promoter;GO:0006390//transcription from mitochondrial promoter;GO:0009060//aerobic respiration;GO:0019722//calcium-mediated signaling;GO:0006334//nucleosome assembly;GO:0006334//nucleosome assembly;GO:0006338//chromatin remodeling;GO:0006352//transcripti…	-
Unigene_403393	gi|358253596|dbj|GAA53476.1|	0	-	-	-	-	-	-	-	-	-	-
Unigene_403942	gi|358336031|dbj|GAA54602.1|	3e-144	-	-	sp|Q8BWL5|RBMS3_MOUSE	2e-15	RNA-binding motif, single-stranded-interacting protein 3 OS=Mus musculus GN=Rbms3 PE=2 SV=2	RBMS3	GO:0005737//cytoplasm;GO:0043231//intracellular membrane-bounded organelle	GO:0000166//nucleotide binding;GO:0003723//RNA binding		-
Unigene_405450	gi|332347376|gb|AEE60476.1|	2e-15	-	-	-	-	-	-	-	-	-	smm00190:Oxidative phosphorylation
Unigene_406932	gi|358332564|dbj|GAA51199.1|	1e-98	-	-	sp|P12812|P40_SCHMA	6e-55	Major egg antigen OS=Schistosoma mansoni PE=2 SV=1	P40	GO:0005634//nucleus;GO:0005737//cytoplasm;GO:0005829//cytosol;GO:0005886//plasma membrane;GO:0009506//plasmodesma;GO:0009507//chloroplast;GO:0015935//small ribosomal subunit;GO:0016020//membrane;GO:0022626//cytosolic ribosome;GO:0022627//cytosolic small ribosomal subunit;GO:0022627//cytosolic small ribosomal subunit;GO:0030686//90S preribosome	GO:0003735//structural constituent of ribosome;GO:0003735//structural constituent of ribosome	GO:0000028//ribosomal small subunit assembly;GO:0000447//endonucleolytic cleavage in ITS1 to separate SSU-rRNA from 5.8S rRNA and LSU-rRNA from tricistronic rRNA transcript (SSU-rRNA, 5.8S rRNA, LSU-rRNA);GO:0000461//endonucleolytic cleavage to generate mature 3'-end of SSU-rRNA from (SSU-rRNA, 5.8S rRNA, LSU-rRNA);GO:0006407//rRNA export from nucleus;GO:0006412//translation;GO:0006412//translati…	-
Unigene_408660	gi|358334791|dbj|GAA32408.2|	5e-111	-	-	sp|Q5RBU8|ROA2_PONAB	1e-66	Heterogeneous nuclear ribonucleoproteins A2/B1 OS=Pongo abelii GN=HNRNPA2B1 PE=2 SV=1	ROA2	-	-	-	-
Unigene_411220	gi|256073709|ref|XP_002573171.1|	4e-154	-	-	sp|Q80XI3|IF4G3_MOUSE	4e-14	Eukaryotic translation initiation factor 4 gamma 3 OS=Mus musculus GN=Eif4g3 PE=1 SV=2	IF4G3	-	-	-	-
Unigene_416326	gi|256084605|ref|XP_002578518.1|	0	gi|209402524|gb|EU780135.1|	0	sp|P53471|ACT2_SCHMA	0	Actin-2 OS=Schistosoma mansoni PE=2 SV=1	ACT2	GO:0005634//nucleus;GO:0005737//cytoplasm;GO:0005829//cytosol;GO:0016020//membrane	GO:0005200//structural constituent of cytoskeleton;GO:0005200//structural constituent of cytoskeleton;GO:0005515//protein binding	GO:0009644//response to high light intensity;GO:0009735//response to cytokinin stimulus;GO:0010053//root epidermal cell differentiation;GO:0010114//response to red light;GO:0010218//response to far red light;GO:0048767//root hair elongation;GO:0048768//root hair cell tip growth	-
Unigene_417332	gi|358335253|dbj|GAA53750.1|	0	gi|256073285|ref|XM_002572916.1|	3e-43	sp|Q09028|RBBP4_HUMAN	0	Histone-binding protein RBBP4 OS=Homo sapiens GN=RBBP4 PE=1 SV=3	RBBP4	GO:0005634//nucleus;GO:0033186//CAF-1 complex;GO:0035098//ESC/E(Z) complex;GO:0005634//nucleus;GO:0005654//nucleoplasm;GO:0016580//Sin3 complex;GO:0016581//NuRD complex;GO:0016581//NuRD complex;GO:0016589//NURF complex;GO:0033186//CAF-1 complex;GO:0035098//ESC/E(Z) complex;GO:0005634//nucleus;GO:0016581//NuRD complex;GO:0016589//NURF complex;GO:0033186//CAF-1 complex;GO:0035098//ESC/E(Z) complex	GO:0008094//DNA-dependent ATPase activity;GO:0005515//protein binding;GO:0008094//DNA-dependent ATPase activity;GO:0042393//histone binding;GO:0042826//histone deacetylase binding;GO:0008094//DNA-dependent ATPase activity;GO:0042826//histone deacetylase binding	GO:0006260//DNA replication;GO:0006338//chromatin remodeling;GO:0006355//regulation of transcription, DNA-dependent;GO:0007049//cell cycle;GO:0031497//chromatin assembly;GO:0000278//mitotic cell cycle;GO:0006260//DNA replication;GO:0006334//nucleosome assembly;GO:0006338//chromatin remodeling;GO:0006355//regulation of transcription, DNA-dependent;GO:0008285//negative regulation of cell proliferat…	-
Unigene_422255	gi|113678103|ref|NP_001038310.1|	2e-32	-	-	sp|Q54MV2|MRKB_DICDI	4e-31	Probable serine/threonine-protein kinase MARK-B OS=Dictyostelium discoideum GN=mrkB PE=3 SV=1	MRKB	-	-	-	-
Unigene_422636	gi|358254867|dbj|GAA56496.1|	0	-	-	sp|Q8VDJ3|VIGLN_MOUSE	2e-160	Vigilin OS=Mus musculus GN=Hdlbp PE=1 SV=1	VIGLN	-	-	-	-
Unigene_424551	gi|328354776|emb|CCA41173.1|	6e-16	gi|159145037|gb|EU236266.1|	1e-91	-	-	-	-	-	-	-	-
Unigene_424567	-	-	gi|5565947|gb|AF151918.1|AF151918	6e-70	-	-	-	-	-	-	-	-
Unigene_429560	gi|256078002|ref|XP_002575287.1|	0	gi|353230524|emb|HE601625.1|	2e-20	sp|Q00963|SPTCB_DROME	0	Spectrin beta chain OS=Drosophila melanogaster GN=beta-Spec PE=1 SV=2	SPTCB	-	-	-	-
Unigene_457287	gi|187817586|emb|CAM97394.1|	0	gi|187817585|emb|AM710614.1|	6e-141	sp|Q71U34|HSP7C_SAGOE	0	Heat shock cognate 71 kDa protein OS=Saguinus oedipus GN=HSPA8 PE=2 SV=1	HSP7C	-	-	-	oaa05134:Legionellosis//oaa05162:Measles//oaa04612:Antigen processing and presentation//oaa05164:Influenza A//oaa04141:Protein processing in endoplasmic reticulum//oaa04144:Endocytosis//oaa05145:Toxoplasmosis//oaa04010:MAPK signaling pathway
Unigene_461503	gi|358334306|dbj|GAA52732.1|	6e-153	gi|355526056|gb|JF433917.1|	8e-33	sp|P08106|HSP70_CHICK	8e-133	Heat shock 70 kDa protein OS=Gallus gallus PE=3 SV=1	HSP70	GO:0005618//cell wall;GO:0005739//mitochondrion;GO:0005774//vacuolar membrane;GO:0005829//cytosol;GO:0005829//cytosol;GO:0005886//plasma membrane;GO:0000795//synaptonemal complex;GO:0001673//male germ cell nucleus;GO:0005625//soluble fraction;GO:0005739//mitochondrion;GO:0009986//cell surface;GO:0009986//cell surface	GO:0005524//ATP binding;GO:0031625//ubiquitin protein ligase binding;GO:0000166//nucleotide binding;GO:0005515//protein binding;GO:0005524//ATP binding;GO:0051861//glycolipid binding	GO:0006457//protein folding;GO:0009266//response to temperature stimulus;GO:0009408//response to heat;GO:0009615//response to virus;GO:0009617//response to bacterium;GO:0009644//response to high light intensity;GO:0016567//protein ubiquitination;GO:0042542//response to hydrogen peroxide;GO:0046686//response to cadmium ion;GO:0001934//positive regulation of protein phosphorylation;GO:0007141//male…	-
Sample_2_to_Sample_3
Gene Id	Hit_to_NT	NT_Evalue	Hit_to_NR	NR_Evalue	Hit_to_SwissProt	SwissProt_Evalue	SwissProt_Desc	Genename	GO Component	GO Function	GO Process	KEGG Pathway
Unigene_193476	-	-	gi|148614858|gb|EF417155.1|	1e-61	-	-	-	-	-	-	-	-
Unigene_212964	-	-	gi|311214003|gb|HQ185628.1|	4e-90	-	-	-	-	-	-	-	-
Unigene_221788	-	-	gi|324021612|dbj|AB617638.1|	4e-40	-	-	-	-	-	-	-	-
Unigene_22240	gi|22129763|ref|NP_671477.1|	1e-54	gi|56968080|gb|AY859626.1|	7e-139	-	-	-	-	-	-	-	-
Unigene_237506	gi|156378368|ref|XP_001631115.1|	2e-27	-	-	-	-	-	-	-	-	-	-
Unigene_24059	gi|90080596|dbj|BAE89779.1|	1e-28	gi|349591252|gb|JN635276.1|	1e-77	-	-	-	-	-	-	-	-
Unigene_262187	-	-	gi|255760474|gb|FJ600824.1|	0	-	-	-	-	-	-	-	-
Unigene_262189	-	-	gi|255760474|gb|FJ600824.1|	0	-	-	-	-	-	-	-	-
Unigene_351404	gi|6911186|gb|AAF31420.1|AF213970_1	9e-18	-	-	-	-	-	-	-	-	-	-
Unigene_351626	gi|295856784|gb|ADG47065.1|	4e-35	gi|10121347|gb|AF216697.1|	3e-11	sp|P25002|COX2_PISOC	2e-24	Cytochrome c oxidase subunit 2 OS=Pisaster ochraceus GN=COII PE=3 SV=1	COX2	GO:0005739//mitochondrion;GO:0005739//mitochondrion;GO:0005743//mitochondrial inner membrane;GO:0005751//mitochondrial respiratory chain complex IV;GO:0016020//membrane;GO:0016021//integral to membrane;GO:0016021//integral to membrane;GO:0070469//respiratory chain;GO:0005739//mitochondrion;GO:0005743//mitochondrial inner membrane;GO:0005751//mitochondrial respiratory chain complex IV;GO:0016021//…	GO:0004129//cytochrome-c oxidase activity;GO:0004129//cytochrome-c oxidase activity;GO:0005507//copper ion binding;GO:0009055//electron carrier activity;GO:0016491//oxidoreductase activity;GO:0020037//heme binding;GO:0046872//metal ion binding;GO:0004129//cytochrome-c oxidase activity;GO:0004129//cytochrome-c oxidase activity;GO:0005507//copper ion binding;GO:0009055//electron carrier activity;GO…	GO:0006123//mitochondrial electron transport, cytochrome c to oxygen;GO:0006810//transport;GO:0009060//aerobic respiration;GO:0022900//electron transport chain;GO:0022904//respiratory electron transport chain;GO:0055114//oxidation-reduction process;GO:0006123//mitochondrial electron transport, cytochrome c to oxygen;GO:0022904//respiratory electron transport chain;GO:0006810//transport;GO:0015992…	smm00190:Oxidative phosphorylation
Unigene_357809	gi|56755503|gb|AAW25930.1|	2e-68	-	-	sp|P17078|RL35_RAT	2e-38	60S ribosomal protein L35 OS=Rattus norvegicus GN=Rpl35 PE=1 SV=3	RL35	-	-	-	-
Unigene_357863	gi|256071255|ref|XP_002571956.1|	2e-73	-	-	sp|Q69CJ9|RL35_OPHHA	4e-41	60S ribosomal protein L35 OS=Ophiophagus hannah GN=RPL35 PE=2 SV=3	RL35	-	-	-	-
Unigene_357976	gi|58263527|gb|AAW69422.1|	4e-99	-	-	sp|Q5ZKC9|1433Z_CHICK	6e-95	14-3-3 protein zeta OS=Gallus gallus GN=YWHAZ PE=2 SV=1	1433Z	-	-	-	acs04114:Oocyte meiosis
Unigene_360166	gi|189503066|gb|ACE06914.1|	2e-134	-	-	sp|P05388|RLA0_HUMAN	2e-114	60S acidic ribosomal protein P0 OS=Homo sapiens GN=RPLP0 PE=1 SV=1	RLA0	-	-	-	-
Unigene_360814	gi|226466806|emb|CAX69538.1|	0	-	-	sp|P67963|KC1A_XENLA	6e-153	Casein kinase I isoform alpha OS=Xenopus laevis GN=csnk1a1 PE=2 SV=1	KC1A	-	-	-	cin04310:Wnt signaling pathway
Unigene_376808	gi|358337894|dbj|GAA32167.2|	0	gi|257205785|emb|FN326820.1|	1e-12	sp|P14732|LMNB2_CHICK	4e-88	Lamin-B2 OS=Gallus gallus GN=LMNB2 PE=2 SV=1	LMNB2	GO:0005634//nucleus;GO:0005637//nuclear inner membrane;GO:0005882//intermediate filament;GO:0016020//membrane;GO:0005634//nucleus;GO:0005637//nuclear inner membrane;GO:0005638//lamin filament;GO:0005652//nuclear lamina;GO:0016020//membrane	GO:0005198//structural molecule activity;GO:0003674//molecular_function;GO:0005198//structural molecule activity	GO:0008150//biological_process	-
Unigene_378163	gi|358338314|dbj|GAA28745.2|	6e-102	-	-	-	-	-	-	-	-	-	-
Unigene_380751	gi|46410394|gb|AAS94011.1|	0	gi|152206079|gb|EF502000.1|	2e-44	sp|P62630|EF1A1_RAT	0	Elongation factor 1-alpha 1 OS=Rattus norvegicus GN=Eef1a1 PE=1 SV=1	EF1A1	-	-	-	rno05134:Legionellosis
Unigene_38366	gi|291415306|ref|XP_002723895.1|	3e-13	gi|148614858|gb|EF417155.1|	1e-89	-	-	-	-	-	-	-	-
Unigene_391769	gi|358337215|dbj|GAA55611.1|	2e-116	-	-	sp|Q4PM04|RL18_IXOSC	2e-93	60S ribosomal protein L18 OS=Ixodes scapularis GN=RpL18 PE=2 SV=1	RL18	-	-	-	-
Unigene_396116	gi|358336799|dbj|GAA55242.1|	0	gi|226482687|emb|FN318214.1|	6e-34	sp|O14980|XPO1_HUMAN	0	Exportin-1 OS=Homo sapiens GN=XPO1 PE=1 SV=1	XPO1	GO:0000776//kinetochore;GO:0005634//nucleus;GO:0005635//nuclear envelope;GO:0005642//annulate lamellae;GO:0005654//nucleoplasm;GO:0005730//nucleolus;GO:0005737//cytoplasm;GO:0005829//cytosol;GO:0015030//Cajal body;GO:0030529//ribonucleoprotein complex	GO:0003723//RNA binding;GO:0005515//protein binding;GO:0008565//protein transporter activity	GO:0000087//M phase of mitotic cell cycle;GO:0000236//mitotic prometaphase;GO:0000278//mitotic cell cycle;GO:0006886//intracellular protein transport;GO:0010467//gene expression;GO:0016032//viral reproduction;GO:0016070//RNA metabolic process;GO:0016071//mRNA metabolic process;GO:0019058//viral infectious cycle;GO:0044419//interspecies interaction between organisms;GO:0046796//viral genome transp…	smm03008:Ribosome biogenesis in eukaryotes
Unigene_398279	gi|358254932|dbj|GAA56606.1|	6e-11	-	-	-	-	-	-	-	-	-	-
Unigene_402175	gi|56758502|gb|AAW27391.1|	4e-83	-	-	sp|Q25C79|AKIR2_RAT	5e-24	Akirin-2 OS=Rattus norvegicus GN=Akirin2 PE=1 SV=1	AKIR2	-	-	-	-
Unigene_405450	gi|332347376|gb|AEE60476.1|	2e-15	-	-	-	-	-	-	-	-	-	smm00190:Oxidative phosphorylation
Unigene_416330	gi|18565104|dbj|BAB84579.1|	0	gi|157143001|gb|EU109284.1|	1e-168	sp|P30163|ACT2_ONCVO	0	Actin-2 OS=Onchocerca volvulus GN=act-2b PE=3 SV=1	ACT2	GO:0005634//nucleus;GO:0005737//cytoplasm;GO:0005829//cytosol;GO:0016020//membrane	GO:0005200//structural constituent of cytoskeleton;GO:0005200//structural constituent of cytoskeleton;GO:0005515//protein binding	GO:0009644//response to high light intensity;GO:0009735//response to cytokinin stimulus;GO:0010053//root epidermal cell differentiation;GO:0010114//response to red light;GO:0010218//response to far red light;GO:0048767//root hair elongation;GO:0048768//root hair cell tip growth	-
Unigene_424527	-	-	gi|255760508|gb|FJ600858.1|	0	-	-	-	-	-	-	-	-
Unigene_424567	-	-	gi|5565947|gb|AF151918.1|AF151918	6e-70	-	-	-	-	-	-	-	-
Unigene_428173	gi|256076789|ref|XP_002574692.1|	0	-	-	sp|Q8BKC5|IPO5_MOUSE	0	Importin-5 OS=Mus musculus GN=Ipo5 PE=1 SV=3	IPO5	GO:0005634//nucleus;GO:0005643//nuclear pore;GO:0005730//nucleolus;GO:0005737//cytoplasm	GO:0005095//GTPase inhibitor activity;GO:0005515//protein binding;GO:0008536//Ran GTPase binding;GO:0008565//protein transporter activity	GO:0006607//NLS-bearing substrate import into nucleus;GO:0006610//ribosomal protein import into nucleus;GO:0006886//intracellular protein transport;GO:0044419//interspecies interaction between organisms	-
Unigene_446632	gi|358339046|dbj|GAA47176.1|	0	gi|82941219|dbj|AB214972.1|	5e-40	sp|P34058|HS90B_RAT	0	Heat shock protein HSP 90-beta OS=Rattus norvegicus GN=Hsp90ab1 PE=1 SV=4	HS90B	-	-	-	nvi04141:Protein processing in endoplasmic reticulum
Unigene_457288	gi|153861719|gb|ABS52704.1|	0	gi|187817585|emb|AM710614.1|	7e-159	sp|P63018|HSP7C_RAT	0	Heat shock cognate 71 kDa protein OS=Rattus norvegicus GN=Hspa8 PE=1 SV=1	HSP7C	-	-	-	-
Unigene_500564	gi|358332596|dbj|GAA51229.1|	0	gi|308485239|ref|XM_003104771.1|	2e-11	sp|Q9Y5B9|SP16H_HUMAN	0	FACT complex subunit SPT16 OS=Homo sapiens GN=SUPT16H PE=1 SV=1	SP16H	-	-	-	-
Unigene_510783	gi|52345636|ref|NP_001004865.1|	2e-17	-	-	sp|O42395|CNBP_CHICK	2e-17	Cellular nucleic acid-binding protein OS=Gallus gallus GN=CNBP PE=2 SV=1	CNBP	GO:0005634//nucleus;GO:0005737//cytoplasm;GO:0005783//endoplasmic reticulum;GO:0005829//cytosol;GO:0005634//nucleus;GO:0005634//nucleus;GO:0005737//cytoplasm;GO:0005783//endoplasmic reticulum;GO:0005783//endoplasmic reticulum;GO:0005829//cytosol;GO:0005634//nucleus;GO:0005737//cytoplasm;GO:0005783//endoplasmic reticulum;GO:0005829//cytosol	GO:0003677//DNA binding;GO:0008270//zinc ion binding;GO:0046872//metal ion binding;GO:0003676//nucleic acid binding;GO:0003677//DNA binding;GO:0003700//sequence-specific DNA binding transcription factor activity;GO:0008270//zinc ion binding;GO:0046872//metal ion binding;GO:0003677//DNA binding;GO:0008270//zinc ion binding;GO:0046872//metal ion binding	GO:0008284//positive regulation of cell proliferation;GO:0045944//positive regulation of transcription from RNA polymerase II promoter;GO:0006355//regulation of transcription, DNA-dependent;GO:0006695//cholesterol biosynthetic process;GO:0008284//positive regulation of cell proliferation;GO:0045893//positive regulation of transcription, DNA-dependent;GO:0045944//positive regulation of transcripti…	-
Unigene_510790	gi|256086246|ref|XP_002579313.1|	2e-90	gi|340724795|ref|XM_003400719.1|	3e-40	sp|Q6P823|H33_XENTR	9e-92	Histone H3.3 OS=Xenopus tropicalis GN=TGas113e22.1 PE=1 SV=3	H33	-	-	-	-
Unigene_510796	gi|60687584|gb|AAX30125.1|	4e-42	-	-	sp|O17307|RL37A_SCHMA	4e-42	60S ribosomal protein L37a (Fragment) OS=Schistosoma mansoni PE=3 SV=1	RL37A	-	-	-	-
Unigene_510806	gi|358336608|dbj|GAA55080.1|	7e-87	gi|47604950|ref|NM_204953.1|	1e-36	sp|P18101|RL40_DROME	7e-88	Ubiquitin-60S ribosomal protein L40 OS=Drosophila melanogaster GN=RpL40 PE=1 SV=2	RL40	-	-	-	-
Unigene_510832	gi|56754309|gb|AAW25342.1|	1e-174	gi|156600440|gb|EF586871.1|	2e-22	sp|P18238|ADT3_YEAST	1e-114	ADP,ATP carrier protein 3 OS=Saccharomyces cerevisiae GN=AAC3 PE=1 SV=1	ADT3	-	-	-	-
Unigene_510964	-	-	gi|19068010|gb|AY049857.1|	3e-19	-	-	-	-	-	-	-	-
Unigene_98405	gi|223868955|gb|ACN22491.1|	0	-	-	sp|Q9NJ98|BGBP1_MANSE	5e-39	Beta-1,3-glucan-binding protein 1 OS=Manduca sexta PE=1 SV=1	BGBP1	-	-	-	-
Sample 1, sample 2 and sample 3 represents the H2O-treated group, LDS-treated group and WPN-treated group, respectively.
